# Supplementary material for: Proton Pump Inhibitor Use and Clinical Outcomes in Atrial Fibrillation During Anticoagulation
Source: J Clin Med. 2026 May 8;15(10):3590. doi: 10.3390/jcm15103590 (PMC13207872; doi:10.3390/jcm15103590)
Supplement: Supplementary file 1 [file jcm-15-03590-s001.zip]

Archive with 1 entries (1 files):
- jcm-4294169-Supplementary.pdf
